# Supplementary material for: The Impact of Antioxidants on Vitiligo and Melasma: A Scoping Review and Meta-Analysis
Source: Antioxidants (Basel). 2023 Dec 6;12(12):2082. doi: 10.3390/antiox12122082 (PMC10740621; doi:10.3390/antiox12122082)
Supplement: Supplementary file 1 [file antioxidants-12-02082-s001.zip]

Archive with 1 entries (1 files):
- antioxidants-2715991-supplementary.pdf
